# Supplementary material for: Patterns of Progression in Metastatic Estrogen Receptor Positive Breast Cancer: An Argument for Local Therapy
Source: Int J Breast Cancer. 2017 Sep 25;2017:1367159. doi: 10.1155/2017/1367159 (PMC5632870; doi:10.1155/2017/1367159)
Supplement: Supplementary file 1 — Supplemental Table 1: Patients with oligoprogressive, treatment characteristics and description of disease progression. [file 1367159.f1.xlsx]

## Sheet: Sheet1
	Supplemental Table 1: Patients with oligoprogressive disease progression
	#	Age	Phenotype	Disease Prior to therapy	Therapy	# of Sites of Progression	New/Previous/Mixed	Description of disease at Progression (new/previous)	SBRT Canidate
	1	39	ER(+)/PR(-)/Her2(-)	>5 bone metastases	Tamoxifen	1	new	1 Calvarial Metastasis	No
	2	43	ER(+)/PR(+)/Her2(-)	>5 bone metastases; primary inctact	Fulvestrant and Goserelin	2	mixed	1 Illiac metastasis, progression in breast	No
	3	44	ER(+)/PR(+)/Her2(+)	>5 bone metastases	Tamoxifen	1	new	1 liver metastasis	Yes
	4	45	ER(+)/PR(+)/Her2(-)	>5 bone metastases	Tamoxifen	2	mixed	T10, Gastric fundus	No
	5	46	ER(+)/PR(+)/Her2(-)	>5 bone metastases; Supraclvaciular, Axillary, Mediastinal adenopathy; primary intact	Letrozole; Exemestane and Fulvestrant*	1	new	Supraclavicular fossa	No
	6	46	ER(+)/PR(+)/Her2(-)	4 bone metastases; Mediastinal adenopathy	Anastrozole	1	new	1 liver metastasis	Yes
	7	47	ER(+)/PR(+)/Her2(-)	4 Bone metastases; Axillary, SCLV, Cervical adenopathy	Letrozole	1	previous	Cervical adenopathy	No
	8	48	ER(+)/PR(+)/Her2(-)	3 Bone Metastases, Mediastinal Adenopathy, primary disease	Anastrozole	2	new	1 Lung metastases, left cevervical lymph nodes	No
	9	48	ER(+)/PR(-)/Her2(-)	5 Lung metastases	Anastrozole and Goserelin; Exemestane*	1	previous	1 lung metastasis	Yes
	10	51	ER(+)/PR(+)/Her2(-)	>5 Bone metastases	Tamoxifen; Exemestane and Fulvestrant	2	new	1 Liver Metastasis; Portahepatic adenopathy	No
	11	55	ER(+)/PR(+)/Her2(-)	>5 bone metastases	Exemestane and Fulvestrant; Exemestane and Everolimus*	2	previous	T6 and T7 vertebra bodies	Yes
	12	59	ER(+)/PR(+)/Her2(-)	>5 Bone metastases; 2 liver metastases	Letrozole; Exemestane*	2	previous	2 liver metastases	Yes
	13	59	ER(+)/PR(-)/Her2(+)	>5 bone metastases; Para-aortic adenopathy	Anastrozole	1	previous	T2 metastasis	Yes
	14	60	ER(+)/PR(-)/Her2(+)	4 Liver Metastases, > 5 lung Metastasis, > 5 bone Metastases,	Letrozole	2	new	2 brain metastases	Yes
	15	61	ER(+)/PR(-)/Her2(-)	>5 Bone metastases; 4 Lung metastases; Primary Intact	Exemestane and Fulvestrant	1	previous	progression in the breast	No
	16	63	ER(+)/PR(+)/Her2(-)	>5 bone metastases	Letrozole	2	previous	2 Illiac bone metastases	No
	17	63	ER(+)/PR(+)/Her2(-)	>5 bone metastases	Anastrozole	2	mixed	T2, L4 metastases	Yes
	18	68	ER(+)/PR(+)/Her2(-)	>5 Bone metastases	Letrozole	3	previous	T1, L4, L5 metastases	Yes
	19	68	ER(+)/PR(+)/Her2(-)	4 bone metastases, Lung metastases	Fulvestrant	1	previous	L3 metastasis	Yes
	20	71	ER(+)/PR(+)/Her2(-)	>5 bone metastases	Anastrozole	2	new	2 Lung metastases	Yes
	21	73	ER(+)/PR(+)/Her2(-)	>5 Bone metastases	Exemestane and Everolimus	3	new	3 liver lesion	Yes
	22	73	ER(+)/PR(+)/Her2(-)	>5 bone metastases	Fulvestrant and Exemestane	1	previous	T4 metastasis	Yes
	23	74	ER(+)/PR(+)/Her2(-)	>5 bone metastases	Anastrozole/Exemestane**	1	previous	L1 metastasis	Yes
	Abbreviations: ER- Estrogen receptor; PR- Estrogen receptor; Her2- Her2neu
	*Progression noted in the same location in two successive rounds of therapy
	** Patient switched from Anastrozole to Exemestane secondary to side effects.
